# Supplementary material for: Investigating the Cycling Stability of Fe2WO6 Pseudocapacitive Electrode Materials
Source: Nanomaterials (Basel). 2021 May 26;11(6):1405. doi: 10.3390/nano11061405 (PMC8230245; doi:10.3390/nano11061405)
Supplement: Supplementary file 1 [file nanomaterials-11-01405-s001.zip]

Archive with 1 entries (1 files):
- nanomaterials-1224625-supplementary.pdf
